# Supplementary material for: Evidence That Mutation Is Universally Biased towards AT in Bacteria
Source: PLoS Genet. 2010 Sep 9;6(9):e1001115. doi: 10.1371/journal.pgen.1001115 (PMC2936535; doi:10.1371/journal.pgen.1001115)
Supplement: Table S3 — GC contents of obligate intracellular and non-obligate intracellular bacteria by cladea. (0.07 MB XLS) [file pgen.1001115.s004.xls]

## Sheet: Sheet1
Table S2. GC contents of obligate intracellular and non-obligate intracellular bacteria by cladea
bacteria	clade	size (Mb)	%GC	obligateb
Tropheryma whipplei str. Twist	Actinobacteria	0.93	46.3	yes
Tropheryma whipplei TW08/27	Actinobacteria	0.93	46.3	yes
Corynebacterium diphtheriae NCTC 13129	Actinobacteria	2.49	53.5	no
Corynebacterium glutamicum ATCC 13032	Actinobacteria	3.3	53.8	no
Corynebacterium glutamicum ATCC 13032	Actinobacteria	3.3	53.8	no
Corynebacterium glutamicum R	Actinobacteria	3.35	54.1	no
Renibacterium salmoninarum ATCC 33209	Actinobacteria	3.2	56.3	no
Corynebacterium kroppenstedtii DSM 44385	Actinobacteria	2.4	57.5	no
Mycobacterium leprae Br4923	Actinobacteria	3.3	57.8	no
Mycobacterium leprae TN	Actinobacteria	3.27	57.8	no
Bifidobacterium adolescentis ATCC 15703	Actinobacteria	2.1	59.2	no
Bifidobacterium longum subsp. infantis ATCC 15697	Actinobacteria	2.8	59.9	no
Propionibacterium acnes KPA171202	Actinobacteria	2.56	60	no
Bifidobacterium longum NCC2705	Actinobacteria	2.26	60.1	no
Bifidobacterium longum DJO10A	Actinobacteria	2.41	60.2	no
Bifidobacterium animalis subsp. lactis AD011	Actinobacteria	1.9	60.5	no
Corynebacterium aurimucosum ATCC 700975	Actinobacteria	2.83	60.6	no
Corynebacterium jeikeium K411	Actinobacteria	2.51	61.4	no
Rhodococcus erythropolis PR4	Actinobacteria	6.87	62.3	no
Arthrobacter aurescens TC1	Actinobacteria	5.23	62.4	no
Corynebacterium efficiens YS-314	Actinobacteria	3.1	63.1	no
Mycobacterium abscessus	Actinobacteria	5.12	64.1	no
Corynebacterium urealyticum DSM 7109	Actinobacteria	2.4	64.2	no
Arthrobacter sp. FB24	Actinobacteria	5.08	65.4	no
Mycobacterium ulcerans Agy99	Actinobacteria	5.8	65.4	no
Mycobacterium tuberculosis F11	Actinobacteria	4.4	65.6	no
Mycobacterium bovis AF2122/97	Actinobacteria	4.35	65.6	no
Mycobacterium bovis BCG str. Pasteur 1173P2	Actinobacteria	4.4	65.6	no
Mycobacterium tuberculosis H37Ra	Actinobacteria	4.4	65.6	no
Mycobacterium tuberculosis CDC1551	Actinobacteria	4.4	65.6	no
Mycobacterium tuberculosis H37Rv	Actinobacteria	4.4	65.6	no
Mycobacterium bovis BCG str. Tokyo 172	Actinobacteria	4.4	65.6	no
Mycobacterium marinum M	Actinobacteria	6.62	65.7	no
Arthrobacter chlorophenolicus A6	Actinobacteria	4.99	66	no
Acidothermus cellulolyticus 11B	Actinobacteria	2.4	66.9	no
Rhodococcus jostii RHA1	Actinobacteria	9.67	67	no
Mycobacterium smegmatis str. MC2 155	Actinobacteria	7	67.4	no
Thermobifida fusca YX	Actinobacteria	3.6	67.5	no
Mycobacterium gilvum PYR-GCK	Actinobacteria	5.96	67.7	no
Leifsonia xyli subsp. xyli str. CTCB07	Actinobacteria	2.58	67.7	no
Mycobacterium vanbaalenii PYR-1	Actinobacteria	6.5	67.8	no
Rhodococcus opacus B4	Actinobacteria	7.9	67.9	no
Rhodococcus opacus B4	Actinobacteria	7.9	67.9	no
Mycobacterium sp. KMS	Actinobacteria	6.22	68.2	no
Mycobacterium sp. MCS	Actinobacteria	5.92	68.4	no
Mycobacterium sp. JLS	Actinobacteria	6	68.4	no
Mycobacterium avium 104	Actinobacteria	5.5	69	no
Mycobacterium avium subsp. paratuberculosis K-10	Actinobacteria	4.8	69.3	no
Salinispora arenicola CNS-205	Actinobacteria	5.8	69.5	no
Salinispora tropica CNB-440	Actinobacteria	5.2	69.5	no
Frankia sp. CcI3	Actinobacteria	5.4	70.1	no
Rubrobacter xylanophilus DSM 9941	Actinobacteria	3.23	70.5	no
Nocardia farcinica IFM 10152	Actinobacteria	6.29	70.7	no
Streptomyces avermitilis MA-4680	Actinobacteria	9.09	70.7	no
Saccharopolyspora erythraea NRRL 2338	Actinobacteria	8.2	71.1	no
Frankia sp. EAN1pec	Actinobacteria	9	71.2	no
Kocuria rhizophila DC2201	Actinobacteria	2.7	71.2	no
Nocardioides sp. JS614	Actinobacteria	5.31	71.4	no
Streptomyces coelicolor A3(2)	Actinobacteria	9.09	72	no
Streptomyces griseus subsp. griseus NBRC 13350	Actinobacteria	8.5	72.2	no
Clavibacter michiganensis subsp. sepedonicus	Actinobacteria	3.44	72.4	no
Clavibacter michiganensis subsp. michiganensis NCPPB 382	Actinobacteria	3.4	72.5	no
Frankia alni ACN14a	Actinobacteria	7.5	72.8	no
Micrococcus luteus NCTC 2665	Actinobacteria	2.5	72.9	no
Beutenbergia cavernae DSM 12333	Actinobacteria	4.7	73.1	no
Kineococcus radiotolerans SRS30216	Actinobacteria	4.99	74.2	no
Ehrlichia ruminantium str. Gardel	Alphaproteobacteria	1.5	27.5	yes
Ehrlichia ruminantium str. Welgevonden	Alphaproteobacteria	1.5	27.5	yes
Ehrlichia ruminantium str. Welgevonden	Alphaproteobacteria	1.51	27.5	yes
Rickettsia typhi str. Wilmington	Alphaproteobacteria	1.11	28.9	yes
Ehrlichia canis str. Jake	Alphaproteobacteria	1.3	29	yes
Rickettsia prowazekii str. Madrid E	Alphaproteobacteria	1.11	29	yes
Candidatus Pelagibacter ubique HTCC1062	Alphaproteobacteria	1.3	29.7	yes
Ehrlichia chaffeensis str. Arkansas	Alphaproteobacteria	1.18	30.1	yes
Orientia tsutsugamushi str. Boryong	Alphaproteobacteria	2.1	30.5	yes
Orientia tsutsugamushi str. Ikeda	Alphaproteobacteria	2	30.5	yes
Rickettsia canadensis str. McKiel	Alphaproteobacteria	1.2	31.1	yes
Rickettsia bellii OSU 85-389	Alphaproteobacteria	1.5	31.6	yes
Rickettsia bellii RML369-C	Alphaproteobacteria	1.52	31.6	yes
Rickettsia akari str. Hartford	Alphaproteobacteria	1.2	32.3	yes
Rickettsia conorii str. Malish 7	Alphaproteobacteria	1.3	32.4	yes
Rickettsia rickettsii str. Iowa	Alphaproteobacteria	1.3	32.4	yes
Rickettsia felis URRWXCal2	Alphaproteobacteria	1.59	32.5	yes
Rickettsia massiliae MTU5	Alphaproteobacteria	1.41	32.5	yes
Rickettsia rickettsii str. 'Sheila Smith'	Alphaproteobacteria	1.3	32.5	yes
Rickettsia peacockii str. Rustic	Alphaproteobacteria	1.33	32.6	yes
Wolbachia endosymbiont of Culex quinquefasciatus Pel	Alphaproteobacteria	1.5	34.2	yes
Wolbachia endosymbiont strain TRS of Brugia malayi	Alphaproteobacteria	1.08	34.2	yes
Wolbachia endosymbiont of Drosophila melanogaster	Alphaproteobacteria	1.27	35.2	yes
Wolbachia sp. wRi	Alphaproteobacteria	1.4	35.2	yes
Bartonella bacilliformis KC583	Alphaproteobacteria	1.4	38.2	yes
Bartonella henselae str. Houston-1	Alphaproteobacteria	1.93	38.2	yes
Bartonella quintana str. Toulouse	Alphaproteobacteria	1.58	38.8	yes
Bartonella tribocorum CIP 105476	Alphaproteobacteria	2.62	38.8	yes
Neorickettsia sennetsu str. Miyayama	Alphaproteobacteria	0.86	41.1	yes
Anaplasma phagocytophilum HZ	Alphaproteobacteria	1.47	41.6	yes
Zymomonas mobilis subsp. mobilis ZM4	Alphaproteobacteria	2.06	46.3	no
Anaplasma marginale str. Florida	Alphaproteobacteria	1.2	49.8	yes
Anaplasma marginale str. St. Maries	Alphaproteobacteria	1.2	49.8	yes
Rhizobium leguminosarum bv. viciae 3841	Alphaproteobacteria	7.79	55	no
Ochrobactrum anthropi ATCC 49188	Alphaproteobacteria	5.22	56.1	no
Beijerinckia indica subsp. indica ATCC 9039	Alphaproteobacteria	4.45	57	no
Brucella abortus bv. 1 str. 9-941	Alphaproteobacteria	3.3	57.2	no
Brucella abortus S19	Alphaproteobacteria	3.3	57.2	no
Brucella canis ATCC 23365	Alphaproteobacteria	3.3	57.2	no
Brucella melitensis 16M	Alphaproteobacteria	3.29	57.2	no
Brucella melitensis ATCC 23457	Alphaproteobacteria	3.3	57.2	no
Brucella melitensis biovar Abortus 2308	Alphaproteobacteria	3.32	57.2	no
Brucella ovis ATCC 25840	Alphaproteobacteria	3.3	57.2	no
Brucella suis ATCC 23445	Alphaproteobacteria	3.3	57.2	no
Brucella suis 1330	Alphaproteobacteria	3.31	57.3	no
Agrobacterium vitis S4	Alphaproteobacteria	6.31	57.5	no
Roseobacter denitrificans OCh 114	Alphaproteobacteria	4.3	58.9	no
Agrobacterium tumefaciens str. C58	Alphaproteobacteria	5.65	59	no
Agrobacterium radiobacter K84	Alphaproteobacteria	7.31	59.9	no
Ruegeria sp. TM1040	Alphaproteobacteria	4.15	60.1	no
Gluconobacter oxydans 621H	Alphaproteobacteria	2.92	60.8	no
Rhizobium leguminosarum bv. trifolii WSM1325	Alphaproteobacteria	7.45	60.8	no
Rhizobium etli CFN 42	Alphaproteobacteria	6.53	61	no
Mesorhizobium sp. BNC1	Alphaproteobacteria	4.94	61.1	no
Sinorhizobium medicae WSM419	Alphaproteobacteria	6.82	61.1	no
Rhizobium leguminosarum bv. trifolii WSM2304	Alphaproteobacteria	6.87	61.2	no
Rhizobium etli CIAT 652	Alphaproteobacteria	6.44	61.3	no
Nitrobacter hamburgensis X14	Alphaproteobacteria	5.01	61.6	no
Hyphomonas neptunium ATCC 15444	Alphaproteobacteria	3.71	61.9	no
Nitrobacter winogradskyi Nb-255	Alphaproteobacteria	3.4	62	no
Jannaschia sp. CCS1	Alphaproteobacteria	4.39	62.2	no
Sinorhizobium meliloti 1021	Alphaproteobacteria	6.8	62.2	no
Parvibaculum lavamentivorans DS-1	Alphaproteobacteria	3.9	62.3	no
Oligotropha carboxidovorans OM5	Alphaproteobacteria	3.7	62.4	no
Rhizobium sp. NGR234	Alphaproteobacteria	6.9	62.4	no
Mesorhizobium loti MAFF303099	Alphaproteobacteria	7.6	62.5	no
Maricaulis maris MCS10	Alphaproteobacteria	3.37	62.7	no
Erythrobacter litoralis HTCC2594	Alphaproteobacteria	3.05	63.1	no
Methylocella silvestris BL2	Alphaproteobacteria	4.3	63.1	no
Bradyrhizobium japonicum USDA 110	Alphaproteobacteria	9.1	64.1	no
Ruegeria pomeroyi DSS-3	Alphaproteobacteria	4.59	64.1	no
Rhodopseudomonas palustris BisA53	Alphaproteobacteria	5.51	64.4	no
Bradyrhizobium sp. BTAi1	Alphaproteobacteria	8.53	64.8	no
Rhodopseudomonas palustris BisB5	Alphaproteobacteria	4.89	64.8	no
Rhodopseudomonas palustris TIE-1	Alphaproteobacteria	5.7	64.9	no
Methylobacterium extorquens AM1	Alphaproteobacteria	6.91	65	no
Rhodopseudomonas palustris BisB18	Alphaproteobacteria	5.51	65	no
Rhodopseudomonas palustris CGA009	Alphaproteobacteria	5.51	65	no
Magnetospirillum magneticum AMB-1	Alphaproteobacteria	5	65.1	no
Novosphingobium aromaticivorans DSM 12444	Alphaproteobacteria	4.23	65.1	no
Rhodospirillum rubrum ATCC 11170	Alphaproteobacteria	4.41	65.4	no
Bradyrhizobium sp. ORS278	Alphaproteobacteria	7.5	65.5	no
Dinoroseobacter shibae DFL 12	Alphaproteobacteria	4.43	65.5	no
Sphingopyxis alaskensis RB2256	Alphaproteobacteria	3.37	65.5	no
Rhodopseudomonas palustris HaA2	Alphaproteobacteria	5.33	66	no
Gluconacetobacter diazotrophicus PAl 5	Alphaproteobacteria	3.93	66.3	no
Gluconacetobacter diazotrophicus PAl 5	Alphaproteobacteria	3.96	66.3	no
Paracoccus denitrificans PD1222	Alphaproteobacteria	5.25	66.8	no
Acidiphilium cryptum JF-5	Alphaproteobacteria	3.97	67.1	no
Caulobacter crescentus CB15	Alphaproteobacteria	4	67.2	no
Caulobacter crescentus NA1000	Alphaproteobacteria	4	67.2	no
Azorhizobium caulinodans ORS 571	Alphaproteobacteria	5.4	67.3	no
Caulobacter sp. K31	Alphaproteobacteria	5.91	67.3	no
Xanthobacter autotrophicus Py2	Alphaproteobacteria	5.62	67.3	no
Sphingomonas wittichii RW1	Alphaproteobacteria	5.93	67.9	no
Methylobacterium chloromethanicum CM4	Alphaproteobacteria	6.2	68.1	no
Methylobacterium extorquens PA1	Alphaproteobacteria	5.5	68.2	no
Rhodobacter sphaeroides ATCC 17025	Alphaproteobacteria	4.54	68.2	no
Methylobacterium nodulans ORS 2060	Alphaproteobacteria	8.87	68.4	no
Rhodobacter sphaeroides 2.4.1	Alphaproteobacteria	4.61	68.8	no
Rhodobacter sphaeroides ATCC 17029	Alphaproteobacteria	4.42	69	no
Rhodobacter sphaeroides KD131	Alphaproteobacteria	4.76	69.1	no
Methylobacterium populi BJ001	Alphaproteobacteria	5.85	69.4	no
Rhodospirillum centenum SW	Alphaproteobacteria	4.4	70.5	no
Methylobacterium radiotolerans JCM 2831	Alphaproteobacteria	6.92	71	no
Phenylobacterium zucineum HLK1	Alphaproteobacteria	4.38	71.1	no
Methylobacterium sp. 4-46	Alphaproteobacteria	7.78	71.5	no
Candidatus Sulcia muelleri GWSS	Bacteroidetes/Chlorobi	0.25	22.4	yes
Flavobacterium psychrophilum JIP02/86	Bacteroidetes/Chlorobi	2.9	32.5	no
Candidatus Azobacteroides pseudotrichonymphae genomovar. CFP2	Bacteroidetes/Chlorobi	1.21	32.9	yes
Flavobacterium johnsoniae UW101	Bacteroidetes/Chlorobi	6.1	34.1	no
Candidatus Amoebophilus asiaticus 5a2	Bacteroidetes/Chlorobi	1.9	35	yes
Gramella forsetii KT0803	Bacteroidetes/Chlorobi	3.8	36.6	no
Cytophaga hutchinsonii ATCC 33406	Bacteroidetes/Chlorobi	4.4	38.8	no
Bacteroides vulgatus ATCC 8482	Bacteroidetes/Chlorobi	5.2	42.2	no
Bacteroides thetaiotaomicron VPI-5482	Bacteroidetes/Chlorobi	6.33	42.9	no
Bacteroides fragilis NCTC 9343	Bacteroidetes/Chlorobi	5.24	43.1	no
Bacteroides fragilis YCH46	Bacteroidetes/Chlorobi	5.31	43.2	no
Chlorobium chlorochromatii CaD3	Bacteroidetes/Chlorobi	2.6	44.3	no
Chloroherpeton thalassium ATCC 35110	Bacteroidetes/Chlorobi	3.3	45	no
Parabacteroides distasonis ATCC 8503	Bacteroidetes/Chlorobi	4.8	45.1	no
Pelodictyon phaeoclathratiforme BU-1	Bacteroidetes/Chlorobi	3	48.1	no
Porphyromonas gingivalis W83	Bacteroidetes/Chlorobi	2.34	48.3	no
Chlorobium phaeobacteroides DSM 266	Bacteroidetes/Chlorobi	3.1	48.4	no
Porphyromonas gingivalis ATCC 33277	Bacteroidetes/Chlorobi	2.4	48.4	no
Chlorobium phaeobacteroides BS1	Bacteroidetes/Chlorobi	2.7	48.9	no
Prosthecochloris aestuarii DSM 271	Bacteroidetes/Chlorobi	2.57	50.1	no
Chlorobium limicola DSM 245	Bacteroidetes/Chlorobi	2.8	51.3	no
Chlorobium phaeovibrioides DSM 265	Bacteroidetes/Chlorobi	2	53	no
Chlorobaculum parvum NCIB 8327	Bacteroidetes/Chlorobi	2.3	55.8	no
Chlorobium tepidum TLS	Bacteroidetes/Chlorobi	2.2	56.5	no
Pelodictyon luteolum DSM 273	Bacteroidetes/Chlorobi	2.36	57.3	no
Salinibacter ruber DSM 13855	Bacteroidetes/Chlorobi	3.59	66.1	no
Lawsonia intracellularis PHE/MN1-00	Deltaproteobacteria	1.71	33.1	yes
Desulfotalea psychrophila LSv54	Deltaproteobacteria	3.64	46.6	no
Desulfobacterium autotrophicum HRM2	Deltaproteobacteria	5.67	48.8	no
Bdellovibrio bacteriovorus HD100	Deltaproteobacteria	3.8	50.6	no
Syntrophus aciditrophicus SB	Deltaproteobacteria	3.2	51.5	no
Geobacter sp. FRC-32	Deltaproteobacteria	4.3	53.5	no
Geobacter uraniireducens Rf4	Deltaproteobacteria	5.1	54.2	no
Desulfatibacillum alkenivorans AK-01	Deltaproteobacteria	6.5	54.5	no
Geobacter lovleyi SZ	Deltaproteobacteria	3.98	54.7	no
Pelobacter carbinolicus DSM 2380	Deltaproteobacteria	3.7	55.1	no
Desulfococcus oleovorans Hxd3	Deltaproteobacteria	3.9	56.2	no
Desulfovibrio desulfuricans subsp. desulfuricans str. G20	Deltaproteobacteria	3.73	57.8	no
Desulfovibrio desulfuricans subsp. desulfuricans str. ATCC 27774	Deltaproteobacteria	2.9	58.1	no
Pelobacter propionicus DSM 2379	Deltaproteobacteria	4.23	58.5	no
Geobacter metallireducens GS-15	Deltaproteobacteria	4.01	59.5	no
Syntrophobacter fumaroxidans MPOB	Deltaproteobacteria	5	59.9	no
Geobacter bemidjiensis Bem	Deltaproteobacteria	4.6	60.3	no
Geobacter sulfurreducens PCA	Deltaproteobacteria	3.8	60.9	no
Desulfovibrio vulgaris DP4	Deltaproteobacteria	3.7	63.2	no
Desulfovibrio vulgaris str. Hildenborough	Deltaproteobacteria	3.8	63.3	no
Desulfovibrio vulgaris str. 'Miyazaki F'	Deltaproteobacteria	4	67.1	no
Myxococcus xanthus DK 1622	Deltaproteobacteria	9.1	68.9	no
Sorangium cellulosum 'So ce 56'	Deltaproteobacteria	13	71.4	no
Anaeromyxobacter sp. Fw109-5	Deltaproteobacteria	5.3	73.5	no
Anaeromyxobacter dehalogenans 2CP-1	Deltaproteobacteria	5	74.7	no
Anaeromyxobacter sp. K	Deltaproteobacteria	5.1	74.8	no
Anaeromyxobacter dehalogenans 2CP-C	Deltaproteobacteria	5	74.9	no
Candidatus Carsonella ruddii PV	Gammaproteobacteria	0.16	16.6	yes
Buchnera aphidicola str. Cc (Cinara cedri)	Gammaproteobacteria	0.42	20.2	yes
Wigglesworthia glossinidia endosymbiont of Glossina brevipalpis	Gammaproteobacteria	0.7	22.5	yes
Buchnera aphidicola str. Bp (Baizongia pistaciae)	Gammaproteobacteria	0.62	25.3	yes
Buchnera aphidicola str. Sg (Schizaphis graminum)	Gammaproteobacteria	0.64	25.3	yes
Buchnera aphidicola str. Tuc7 (Acyrthosiphon pisum)	Gammaproteobacteria	0.64	26.3	yes
Buchnera aphidicola str. 5A (Acyrthosiphon pisum)	Gammaproteobacteria	0.64	26.3	yes
Buchnera aphidicola str. APS (Acyrthosiphon pisum)	Gammaproteobacteria	0.66	26.4	yes
Candidatus Blochmannia floridanus	Gammaproteobacteria	0.71	27.4	yes
Candidatus Blochmannia pennsylvanicus str. BPEN	Gammaproteobacteria	0.79	29.6	yes
Candidatus Vesicomyosocius okutanii HA	Gammaproteobacteria	1	31.6	yes
Francisella tularensis subsp. holarctica	Gammaproteobacteria	1.9	32.2	no
Francisella tularensis subsp. holarctica OSU18	Gammaproteobacteria	1.9	32.2	no
Francisella tularensis subsp. holarctica FTNF002-00	Gammaproteobacteria	1.9	32.2	no
Francisella tularensis subsp. tularensis SCHU S4	Gammaproteobacteria	1.9	32.3	no
Francisella tularensis subsp. tularensis WY96-3418	Gammaproteobacteria	1.9	32.3	no
Francisella tularensis subsp. mediasiatica FSC147	Gammaproteobacteria	1.9	32.3	no
Francisella tularensis subsp. tularensis FSC198	Gammaproteobacteria	1.9	32.3	no
Francisella novicida U112	Gammaproteobacteria	1.9	32.5	no
Francisella philomiragia subsp. philomiragia ATCC 25017	Gammaproteobacteria	2	32.6	no
Baumannia cicadellinicola str. Hc (Homalodisca coagulata)	Gammaproteobacteria	0.69	33.2	yes
Candidatus Ruthia magnifica str. Cm (Calyptogena magnifica)	Gammaproteobacteria	1.2	34	yes
Haemophilus somnus 129PT	Gammaproteobacteria	2.01	37.2	no
Haemophilus somnus 2336	Gammaproteobacteria	2.3	37.4	no
Haemophilus influenzae PittEE	Gammaproteobacteria	1.8	38	no
Haemophilus influenzae PittGG	Gammaproteobacteria	1.9	38	no
Colwellia psychrerythraea 34H	Gammaproteobacteria	5.37	38	no
Haemophilus influenzae Rd KW20	Gammaproteobacteria	1.8	38.1	no
Haemophilus ducreyi 35000HP	Gammaproteobacteria	1.7	38.2	no
Vibrio fischeri MJ11	Gammaproteobacteria	4.48	38.2	no
Haemophilus influenzae 86-028NP	Gammaproteobacteria	1.9	38.2	no
Legionella pneumophila subsp. pneumophila str. Philadelphia 1	Gammaproteobacteria	3.4	38.3	no
Legionella pneumophila str. Paris	Gammaproteobacteria	3.64	38.3	no
Vibrio fischeri ES114	Gammaproteobacteria	4.25	38.3	no
Legionella pneumophila str. Lens	Gammaproteobacteria	3.41	38.4	no
Legionella pneumophila str. Corby	Gammaproteobacteria	3.6	38.5	no
Acinetobacter baumannii ATCC 17978	Gammaproteobacteria	4.02	38.9	no
Proteus mirabilis HI4320	Gammaproteobacteria	4.14	38.9	no
Acinetobacter baumannii ACICU	Gammaproteobacteria	3.99	38.9	no
Acinetobacter baumannii AB307-0294	Gammaproteobacteria	3.8	39	no
Aliivibrio salmonicida LFI1238	Gammaproteobacteria	4.62	39	no
Acinetobacter baumannii SDF	Gammaproteobacteria	3.46	39.1	no
Acinetobacter baumannii AB0057	Gammaproteobacteria	4.11	39.2	no
Acinetobacter baumannii AYE	Gammaproteobacteria	4.01	39.3	no
Klebsiella pneumoniae NTUH-K2044	Gammaproteobacteria	5.2	40	no
Haemophilus parasuis SH0165	Gammaproteobacteria	2.3	40	no
Psychromonas ingrahamii 37	Gammaproteobacteria	4.6	40.1	no
Pseudoalteromonas haloplanktis TAC125	Gammaproteobacteria	3.84	40.1	no
Pasteurella multocida subsp. multocida str. Pm70	Gammaproteobacteria	2.26	40.4	no
Acinetobacter sp. ADP1	Gammaproteobacteria	3.6	40.4	no
Shewanella frigidimarina NCIMB 400	Gammaproteobacteria	4.85	41.6	no
Photobacterium profundum SS9	Gammaproteobacteria	6.38	41.7	no
Psychrobacter cryohalolentis K5	Gammaproteobacteria	3.1	42.2	no
Coxiella burnetii Dugway 5J108-111	Gammaproteobacteria	2.25	42.4	yes ?
Mannheimia succiniciproducens MBEL55E	Gammaproteobacteria	2.3	42.5	no
Marinomonas sp. MWYL1	Gammaproteobacteria	5.1	42.6	no
Coxiella burnetii RSA 493	Gammaproteobacteria	2.04	42.6	yes ?
Coxiella burnetii CbuG_Q212	Gammaproteobacteria	2	42.6	yes ?
Coxiella burnetii CbuK_Q154	Gammaproteobacteria	2.14	42.6	yes ?
Coxiella burnetii RSA 331	Gammaproteobacteria	2.04	42.7	yes ?
Photorhabdus luminescens subsp. laumondii TTO1	Gammaproteobacteria	5.69	42.8	no
Psychrobacter arcticus 273-4	Gammaproteobacteria	2.65	42.8	no
Thiomicrospira crunogena XCL-2	Gammaproteobacteria	2.4	43.1	no
Shewanella piezotolerans WP3	Gammaproteobacteria	5.4	43.3	no
Shewanella woodyi ATCC 51908	Gammaproteobacteria	5.9	43.7	no
Vibrio splendidus LGP32	Gammaproteobacteria	5	43.9	no
Dichelobacter nodosus VCS1703A	Gammaproteobacteria	1.4	44.4	no
Shewanella putrefaciens CN-32	Gammaproteobacteria	4.7	44.5	no
Shewanella halifaxensis HAW-EB4	Gammaproteobacteria	5.2	44.6	no
Shewanella sp. W3-18-1	Gammaproteobacteria	4.7	44.6	no
Pseudoalteromonas atlantica T6c	Gammaproteobacteria	5.19	44.6	no
Shewanella pealeana ATCC 700345	Gammaproteobacteria	5.2	44.7	no
Psychrobacter sp. PRwf-1	Gammaproteobacteria	3.02	44.8	no
Actinobacillus succinogenes 130Z	Gammaproteobacteria	2.3	44.9	no
Alteromonas macleodii 'Deep ecotype'	Gammaproteobacteria	4.4	44.9	no
Shewanella denitrificans OS217	Gammaproteobacteria	4.55	45.1	no
Vibrio parahaemolyticus RIMD 2210633	Gammaproteobacteria	5.17	45.4	no
Vibrio harveyi ATCC BAA-1116	Gammaproteobacteria	6.09	45.4	no
Saccharophagus degradans 2-40	Gammaproteobacteria	5.1	45.8	no
Shewanella oneidensis MR-1	Gammaproteobacteria	5.16	45.9	no
Shewanella sediminis HAW-EB3	Gammaproteobacteria	5.5	46.1	no
Shewanella baltica OS155	Gammaproteobacteria	5.32	46.2	no
Shewanella baltica OS195	Gammaproteobacteria	5.5	46.2	no
Shewanella baltica OS223	Gammaproteobacteria	5.31	46.3	no
Shewanella baltica OS185	Gammaproteobacteria	5.28	46.3	no
Vibrio vulnificus CMCP6	Gammaproteobacteria	5.1	46.7	no
Vibrio vulnificus YJ016	Gammaproteobacteria	5.26	46.7	no
Idiomarina loihiensis L2TR	Gammaproteobacteria	2.84	47	no
Yersinia enterocolitica subsp. enterocolitica 8081	Gammaproteobacteria	4.67	47.2	no
Yersinia pseudotuberculosis IP 31758	Gammaproteobacteria	4.91	47.2	no
Vibrio cholerae MJ-1236	Gammaproteobacteria	4.2	47.3	no
Vibrio cholerae O1 biovar El Tor str. N16961	Gammaproteobacteria	4.03	47.5	no
Vibrio cholerae O395	Gammaproteobacteria	4.1	47.5	no
Yersinia pseudotuberculosis YPIII	Gammaproteobacteria	4.7	47.5	no
Yersinia pseudotuberculosis PB1/+	Gammaproteobacteria	4.77	47.5	no
Vibrio cholerae O395	Gammaproteobacteria	4.1	47.5	no
Yersinia pestis Nepal516	Gammaproteobacteria	4.61	47.6	no
Yersinia pestis CO92	Gammaproteobacteria	4.88	47.6	no
Vibrio cholerae M66-2	Gammaproteobacteria	3.9	47.6	no
Yersinia pseudotuberculosis IP 32953	Gammaproteobacteria	4.8	47.6	no
Yersinia pestis Angola	Gammaproteobacteria	4.68	47.6	no
Yersinia pestis Antiqua	Gammaproteobacteria	4.88	47.7	no
Yersinia pestis KIM	Gammaproteobacteria	4.7	47.7	no
Yersinia pestis Pestoides F	Gammaproteobacteria	4.71	47.7	no
Yersinia pestis biovar Microtus str. 91001	Gammaproteobacteria	4.81	47.7	no
Shewanella sp. MR-7	Gammaproteobacteria	4.8	47.9	no
Shewanella sp. MR-4	Gammaproteobacteria	4.71	47.9	no
Shewanella sp. ANA-3	Gammaproteobacteria	5.28	47.9	no
Tolumonas auensis DSM 9187	Gammaproteobacteria	3.5	49	no
Escherichia fergusonii ATCC 35469	Gammaproteobacteria	4.65	49.9	no
Escherichia coli O157:H7 EDL933	Gammaproteobacteria	5.59	50.3	no
Escherichia coli APEC O1	Gammaproteobacteria	5.51	50.3	no
Nitrosococcus oceani ATCC 19707	Gammaproteobacteria	3.54	50.3	no
Escherichia coli O157:H7 str. EC4115	Gammaproteobacteria	5.73	50.4	no
Escherichia coli SMS-3-5	Gammaproteobacteria	5.25	50.5	no
Escherichia coli CFT073	Gammaproteobacteria	5.2	50.5	no
Escherichia coli O127:H6 str. E2348/69	Gammaproteobacteria	5.1	50.5	no
Escherichia coli 536	Gammaproteobacteria	4.9	50.5	no
Escherichia coli O157:H7 str. Sakai	Gammaproteobacteria	5.6	50.5	no
Escherichia coli BL21	Gammaproteobacteria	4.6	50.6	no
Escherichia coli UTI89	Gammaproteobacteria	5.21	50.6	no
Escherichia coli IAI39	Gammaproteobacteria	5.1	50.6	no
Escherichia coli E24377A	Gammaproteobacteria	5.27	50.6	no
Shigella flexneri 2a str. 301	Gammaproteobacteria	4.82	50.7	no
Escherichia coli S88	Gammaproteobacteria	5	50.7	no
Escherichia coli ED1a	Gammaproteobacteria	5.2	50.7	no
Escherichia coli 55989	Gammaproteobacteria	5.2	50.7	no
Escherichia coli UMN026	Gammaproteobacteria	5.32	50.7	no
Escherichia coli SE11	Gammaproteobacteria	5.17	50.7	no
Escherichia coli IAI1	Gammaproteobacteria	4.7	50.8	no
Shigella sonnei Ss046	Gammaproteobacteria	5.03	50.8	no
Escherichia coli str. K-12 substr. DH10B	Gammaproteobacteria	4.7	50.8	no
Escherichia coli HS	Gammaproteobacteria	4.6	50.8	no
Escherichia coli str. K-12 substr. W3110	Gammaproteobacteria	4.6	50.8	no
Escherichia coli str. K-12 substr. MG1655	Gammaproteobacteria	4.6	50.8	no
Shigella flexneri 2a str. 2457T	Gammaproteobacteria	4.6	50.9	no
Escherichia coli ATCC 8739	Gammaproteobacteria	4.7	50.9	no
Shigella flexneri 5 str. 8401	Gammaproteobacteria	4.6	50.9	no
Shigella boydii CDC 3083-94	Gammaproteobacteria	4.86	51	no
Shigella dysenteriae Sd197	Gammaproteobacteria	4.59	51	no
Pectobacterium atrosepticum SCRI1043	Gammaproteobacteria	5.06	51	no
Shigella boydii Sb227	Gammaproteobacteria	4.63	51.1	no
Salmonella enterica subsp. arizonae serovar 62:z4,z23:--	Gammaproteobacteria	4.6	51.4	no
Xylella fastidiosa M23	Gammaproteobacteria	2.54	51.7	no
Xylella fastidiosa Temecula1	Gammaproteobacteria	2.52	51.8	no
Xylella fastidiosa M12	Gammaproteobacteria	2.5	51.9	no
Salmonella enterica subsp. enterica serovar Typhi str. CT18	Gammaproteobacteria	5.13	51.9	no
Salmonella enterica subsp. enterica serovar Agona str. SL483	Gammaproteobacteria	4.84	52	no
Cellvibrio japonicus Ueda107	Gammaproteobacteria	4.6	52	no
Salmonella enterica subsp. enterica serovar Dublin str. CT_02021853	Gammaproteobacteria	4.88	52.1	no
Salmonella enterica subsp. enterica serovar Heidelberg str. SL476	Gammaproteobacteria	4.99	52.1	no
Salmonella enterica subsp. enterica serovar Typhi str. Ty2	Gammaproteobacteria	4.8	52.1	no
Salmonella enterica subsp. enterica serovar Choleraesuis str. SC-B67	Gammaproteobacteria	4.99	52.1	no
Salmonella enterica subsp. enterica serovar Paratyphi B str. SPB7	Gammaproteobacteria	4.9	52.1	no
Salmonella enterica subsp. enterica serovar Paratyphi C strain RKS4594	Gammaproteobacteria	4.86	52.2	no
Salmonella enterica subsp. enterica serovar Schwarzengrund str. CVM19633	Gammaproteobacteria	4.81	52.2	no
Salmonella enterica subsp. enterica serovar Paratyphi A str. ATCC 9150	Gammaproteobacteria	4.6	52.2	no
Salmonella enterica subsp. enterica serovar Newport str. SL254	Gammaproteobacteria	4.98	52.2	no
Salmonella enterica subsp. enterica serovar Enteritidis str. P125109	Gammaproteobacteria	4.7	52.2	no
Salmonella enterica subsp. enterica serovar Paratyphi A str. AKU_12601	Gammaproteobacteria	4.6	52.2	no
Salmonella enterica subsp. enterica serovar Gallinarum str. 287/91	Gammaproteobacteria	4.7	52.2	no
Salmonella enterica subsp. enterica serovar Typhimurium str. LT2	Gammaproteobacteria	4.99	52.2	no
Xylella fastidiosa 9a5c	Gammaproteobacteria	2.73	52.6	no
Enterobacter sp. 638	Gammaproteobacteria	4.66	52.9	no
Erwinia tasmaniensis Et1/99	Gammaproteobacteria	4.08	53.4	no
Shewanella amazonensis SB2B	Gammaproteobacteria	4.3	53.6	no
Shewanella loihica PV-4	Gammaproteobacteria	4.6	53.7	no
Citrobacter koseri ATCC BAA-895	Gammaproteobacteria	4.71	53.8	no
Hahella chejuensis KCTC 2396	Gammaproteobacteria	7.22	53.9	no
Sodalis glossinidius str. 'morsitans'	Gammaproteobacteria	4.29	54.5	no
Alcanivorax borkumensis SK2	Gammaproteobacteria	3.1	54.7	no
Serratia proteamaculans 568	Gammaproteobacteria	5.45	55	no
Cronobacter sakazakii ATCC BAA-894	Gammaproteobacteria	4.56	56.7	no
Klebsiella pneumoniae 342	Gammaproteobacteria	5.88	56.9	no
Marinobacter aquaeolei VT8	Gammaproteobacteria	4.75	56.9	no
Klebsiella pneumoniae subsp. pneumoniae MGH 78578	Gammaproteobacteria	5.69	57.1	no
Pseudomonas syringae pv. phaseolicola 1448A	Gammaproteobacteria	6.08	57.9	no
Aeromonas salmonicida subsp. salmonicida A449	Gammaproteobacteria	5.05	58.2	no
Pseudomonas syringae pv. tomato str. DC3000	Gammaproteobacteria	6.54	58.3	no
Acidithiobacillus ferrooxidans ATCC 23270	Gammaproteobacteria	3	58.8	no
Dickeya dadantii Ech703	Gammaproteobacteria	4.7	59	no
Pseudomonas syringae pv. syringae B728a	Gammaproteobacteria	6.1	59.2	no
Pseudomonas fluorescens Pf0-1	Gammaproteobacteria	6.4	60.5	no
Pseudomonas putida W619	Gammaproteobacteria	5.8	61.4	no
Pseudomonas putida KT2440	Gammaproteobacteria	6.18	61.5	no
Aeromonas hydrophila subsp. hydrophila ATCC 7966	Gammaproteobacteria	4.7	61.5	no
Pseudomonas putida F1	Gammaproteobacteria	6	61.9	no
Pseudomonas putida GB-1	Gammaproteobacteria	6.1	61.9	no
Pseudomonas fluorescens Pf-5	Gammaproteobacteria	7.1	63.3	no
Methylococcus capsulatus str. Bath	Gammaproteobacteria	3.3	63.6	no
Xanthomonas oryzae pv. oryzae PXO99A	Gammaproteobacteria	5.2	63.6	no
Xanthomonas oryzae pv. oryzae KACC10331	Gammaproteobacteria	4.9	63.7	no
Xanthomonas oryzae pv. oryzae MAFF 311018	Gammaproteobacteria	4.9	63.7	no
Chromohalobacter salexigens DSM 3043	Gammaproteobacteria	3.7	63.9	no
Pseudomonas stutzeri A1501	Gammaproteobacteria	4.6	63.9	no
Pseudomonas entomophila L48	Gammaproteobacteria	5.9	64.2	no
Xanthomonas campestris pv. vesicatoria str. 85-10	Gammaproteobacteria	5.44	64.6	no
Xanthomonas axonopodis pv. citri str. 306	Gammaproteobacteria	5.27	64.7	no
Pseudomonas mendocina ymp	Gammaproteobacteria	5.1	64.7	no
Xanthomonas campestris pv. campestris str. 8004	Gammaproteobacteria	5.15	65	no
Xanthomonas campestris pv. campestris str. B100	Gammaproteobacteria	5.1	65	no
Xanthomonas campestris pv. campestris str. ATCC 33913	Gammaproteobacteria	5.08	65.1	no
Thioalkalivibrio sp. HL-EbGR7	Gammaproteobacteria	3.5	65.1	no
Azotobacter vinelandii DJ	Gammaproteobacteria	5.4	65.7	no
Pseudomonas aeruginosa LESB58	Gammaproteobacteria	6.6	66.3	no
Pseudomonas aeruginosa UCBPP-PA14	Gammaproteobacteria	6.5	66.3	no
Stenotrophomonas maltophilia K279a	Gammaproteobacteria	4.85	66.3	no
Stenotrophomonas maltophilia R551-3	Gammaproteobacteria	4.6	66.3	no
Pseudomonas aeruginosa PA7	Gammaproteobacteria	6.6	66.4	no
Pseudomonas aeruginosa PAO1	Gammaproteobacteria	6.3	66.6	no
Alkalilimnicola ehrlichii MLHE-1	Gammaproteobacteria	3.3	67.5	no
Halorhodospira halophila SL1	Gammaproteobacteria	2.7	68	no
aBacteria were classified as obligate intracellular or not manually using the NCBI microbial genomics webpage
(http://www.ncbi.nlm.nih.gov/genomes/lproks.cgi).
Only clades for which both obligate intracellular members and non-obligate intracellular members were identified
are included in table. In cases in which a clear classification could not be deduced from the entery of a specific bacteria
a litreature search was carried out. The table is sorted by clade and then by GC content
bObligate intracellular bacteria are marked yes. Bacteria that are not obligate intracellular are marked no.
yes ? Indicates that a bacteria is probably an obligate intracellular but there are some indications that it may be able to
grow outside cells.
Summary of results
clade	# obligate intracellular	# not obligate	P-value*
Alphaproteobacteria	32	75	<<0.00001
Actinobacteria	2	64	0.009
Bacteroidetes/Chlorobi	3	23	0.025
Deltaproteobacteria	1	26	0.037
Gammaproteobacteria	18	194	<<0.00001
*Wilcoxon P-value with which H0: GC obligate >=GC non-obligate can be rejected
